# Supplementary material for: Diet Quality of Adolescents and Adults Who Completed the Australian Healthy Eating Quiz: An Analysis of Data over Six Years (2016–2022)
Source: Nutrients. 2022 Sep 30;14(19):4072. doi: 10.3390/nu14194072 (PMC9570644; doi:10.3390/nu14194072)
Supplement: Supplementary file 1 [file nutrients-14-04072-s001.zip]

Archive with 1 entries (1 files):
- nutrients-1894734-supplementary.pdf
